# Supplementary material for: Bacillus simplex treatment promotes soybean defence against soybean cyst nematodes: A metabolomics study using GC-MS
Source: PLoS One. 2020 Aug 6;15(8):e0237194. doi: 10.1371/journal.pone.0237194 (PMC7410315; doi:10.1371/journal.pone.0237194)
Supplement: S1 Table — (XLSX) [file pone.0237194.s001.xlsx]

## Sheet: Sheet1
Peak	Count	Mass	5CI.1_1	5CI.2_1	5CI.3_1	5CI.4_1	5CI.5_1	5CI.6_1	MEAN CI
Lactic acid	56	117	0.00974268	9.06872e-08	0.0117847	0.00902207	0.0111179	0.00937583	0.00850721
Oxoproline	48	156	0.0523831	9.06872e-08	0.0782344	0.0666693	0.00755033	0.0388673	0.0406174
Fructose	14	465	0.00437638	0.00408162	9.91263e-08	9.20051e-08	0.00384194	9.45884e-08	0.00205004
Galactose	44	160	0.326908	0.285078	0.453298	0.299298	0.279749	0.239609	0.31399
Sucrose	12	66	9.61268e-08	9.06872e-08	0.0479056	9.20051e-08	0.0520503	0.0577012	0.0262762
