# Supplementary material for: Bacillus simplex treatment promotes soybean defence against soybean cyst nematodes: A metabolomics study using GC-MS
Source: PLoS One. 2020 Aug 6;15(8):e0237194. doi: 10.1371/journal.pone.0237194 (PMC7410315; doi:10.1371/journal.pone.0237194)
Supplement: S2 Table — (XLSX) [file pone.0237194.s002.xlsx]

## Sheet: Sheet1
Peak	Count	Mass	5TI.1_1	5TI.2_1	5TI.3_1	5TI.4_1	5TI.5_1	5TI.6_1	MEAN TI
Lactic acid	56	117	0.00993804	0.0146847	0.0125494	0.0123654	0.0150203	0.00889055	0.0122414
Oxoproline	48	156	7.98019e-08	8.57789e-08	9.22306e-08	0.0603192	9.94606e-08	0.00270196	0.0105036
Fructose	14	465	7.98019e-08	8.57789e-08	9.22306e-08	9.14275e-08	9.94606e-08	9.45166e-08	9.0536e-08
Galactose	44	160	7.98019e-08	0.240466	0.00949208	9.14275e-08	9.94606e-08	9.45166e-08	0.0416597
Sucrose	12	66	7.98019e-08	8.57789e-08	9.22306e-08	9.14275e-08	9.94606e-08	9.45166e-08	9.0536e-08
