# Supplementary material for: Bacillus simplex treatment promotes soybean defence against soybean cyst nematodes: A metabolomics study using GC-MS
Source: PLoS One. 2020 Aug 6;15(8):e0237194. doi: 10.1371/journal.pone.0237194 (PMC7410315; doi:10.1371/journal.pone.0237194)
Supplement: S3 Table — (XLSX) [file pone.0237194.s003.xlsx]

## Sheet: Sheet1
Peak	Count	Mass	10CI.1_1	10CI.2_1	10CI.3_1	10CI.4_1	10CI.5_1	10CI.6_1	MEAN CI
Gluconic acid	11	333	0.000347582	9.29512e-08	0.000397779	0.000486041	9.58459e-08	8.27655e-08	0.000205279
Noradrenaline	55	84	0.0169019	0.0212752	0.0272877	0.0172558	0.0151018	0.0168761	0.0191164
Phytosphingosine	29	84	9.78165e-08	9.29512e-08	9.39929e-08	1.01023e-07	9.58459e-08	8.27655e-08	9.40658e-08
Trehalose	30	191	0.0211827	0.0111078	0.0397578	0.00651861	0.0197102	0.00964433	0.0179869
Maltose	42	160	0.0047601	0.00557093	9.39929e-08	0.00127261	0.00467707	8.27655e-08	0.00271348
Melibiose	45	73	0.00125902	9.29512e-08	0.00263406	0.00183992	9.58459e-08	0.00178267	0.00125264
