# Supplementary material for: Bacillus simplex treatment promotes soybean defence against soybean cyst nematodes: A metabolomics study using GC-MS
Source: PLoS One. 2020 Aug 6;15(8):e0237194. doi: 10.1371/journal.pone.0237194 (PMC7410315; doi:10.1371/journal.pone.0237194)
Supplement: S4 Table — (XLSX) [file pone.0237194.s004.xlsx]

## Sheet: Sheet1
Peak	Count	Mass	10TI.1_1	10TI.2_1	10TI.3_1	10TI.4_1	10TI.5_1	10TI.6_1	MEAN TI
Gluconic acid	11	333	0.00054255	0.00067699	0.00121901	0.000579744	9.09303e-08	0.000317045	0.000555904
Noradrenaline	55	84	0.0343695	0.0338058	0.0282172	0.0258739	0.0898936	0.0266006	0.0397934
Phytosphingosine	29	84	8.25807e-08	9.93602e-08	0.000749381	0.00142922	0.0011018	0.000435747	0.000619389
Trehalose	30	191	8.25807e-08	9.93602e-08	9.23026e-08	0.00192922	9.09303e-08	0.0166997	0.00310489
Maltose	42	160	8.25807e-08	9.93602e-08	9.23026e-08	8.61616e-08	9.09303e-08	1.00889e-07	9.20373e-08
Melibiose	45	73	0.0249496	9.93602e-08	0.013313	0.0091685	0.0024681	0.00639624	0.00938259
